# Supplementary material for: Companies inadvertently fund online misinformation despite consumer backlash
Source: Nature. 2024 Jun 5;630(8015):123–31. doi: 10.1038/s41586-024-07404-1 (PMC11153133; doi:10.1038/s41586-024-07404-1)
Supplement: Supplementary file 4 — Source Data Fig. 1 [file 41586_2024_7404_MOESM4_ESM.csv]

industry	num_total_companies	num_misinfo_companies	num_prop_companies	misinfo_num_appearances	prop_total_misinfo_appearances	non_misinfo_num_appearances	prop_total_non_misinfo_appearances	misinfo_factor
Industrial	326	195	0.598159509	2345	0.461803	29067	0.333841	1.383304
Apparel & accessories	919	636	0.692056583	31306	6.165123	430776	4.947557	1.246094
Online services	995	680	0.683417085	37035	7.293341	545805	6.26869	1.163455
Govt., politics & religion	1093	688	0.629460201	22355	4.402393	340549	3.91128	1.125563
Education	1306	928	0.710566616	19785	3.89628	307558	3.532371	1.103021
Babies & kids	84	52	0.619047619	2589	0.509854	40276	0.462579	1.1022
Technology	1631	1289	0.790312692	60291	11.873169	943453	10.835764	1.095739
Business solutions	1424	999	0.701544944	38104	7.50386	615006	7.063479	1.062346
Print publishing	332	166	0.5	4363	0.85921	70987	0.815301	1.053856
Digital publishing	406	186	0.458128079	5921	1.166029	97027	1.114376	1.046351
Natural gas & electric	221	161	0.728506787	5258	1.035463	88122	1.0121	1.023084
Household	1205	817	0.678008299	26410	5.200948	445357	5.115023	1.016799
Media & entertainment	3016	1692	0.561007958	35796	7.049343	610487	7.011577	1.005386
Travel	1452	1100	0.757575758	29284	5.766928	506715	5.819733	0.990927
Retail	1124	744	0.661921708	28577	5.627698	501393	5.758608	0.977267
Finance	1658	1057	0.637515078	44772	8.816996	812042	9.32648	0.945372
Insurance	346	258	0.74566474	19982	3.935076	364164	4.182503	0.940842
Telecommunications	217	168	0.774193548	13132	2.586098	251127	2.884249	0.896628
Health	1724	1114	0.646171694	27412	5.398273	550537	6.323038	0.853747
Food & beverages	730	508	0.695890411	9269	1.825354	192681	2.212984	0.824838
Dining	229	149	0.650655022	3753	0.739082	78346	0.899821	0.821366
Holding companies	294	241	0.819727891	19649	3.869498	430461	4.943939	0.782675
Automotive	656	417	0.635670732	19578	3.855516	440332	5.05731	0.762365
